# Supplementary material for: Allelopathic pathways and impacts of Chenopodium species via leachates, decaying residues, and essential oils
Source: PLoS One. 2025 Apr 29;20(4):e0321782. doi: 10.1371/journal.pone.0321782 (PMC12040085; doi:10.1371/journal.pone.0321782)
Supplement: S1 Data — (XLSX) [file pone.0321782.s001.xlsx]

## Sheet: data
Table: 1
Elemental and Phytochemical analysis of C.album,C. murale and C. ambrosioides
	C.album	C. murale	C. ambrosioides
Crude fiber (%)	2.5	2.3	3.107
Ash (%)	9.44	11.52	11.75
Total carbohydrate (mg/g)	6.513	5.418	5.365
Total tannins (mg/g)	12.476	12.21	12.893
Poly phenols (mg/g)	53.48	53.769	56.535
Terpenoides (mg/g)	1.37	1.41	1.472
Alkaloids (mg/g)	1.23	1.241	1.331
Saponins (mg/g)	1.289	1.294	1.386
Flavonoids (mg/g)	2.634	1.612	2.649
Total nitrogen (%)	0.728	0.612	0.623
Calcium ( mg/Kg)	66.025	57.146	42.863
Iron (mg/Kg)	1.144	1.188	1.175
Magnesium (mg/Kg)	72.613	57.51	66.822
Manganese (mg/Kg)	20.292	29.516	22.799
Phosphorus (mg/Kg)	51.906	41.773	39.731
Sodium (mg/Kg)	196.25	168.746	175.25
Potassium (mg/Kg)	423.125	407.727	413.75
Zinc (mg/Kg)	0.474	0.381	0.356
Table 2
Allelopathic effect of leachates of C.album,C. murale and C. ambrosioides on wheat and fababean				2heat
				C.album				C. murale				C. ambrosioides
	Used parts	Conc. (%)	Germination	Shoot length(cm)	Root length(cm)		Germination	Shoot length(cm)	Root length(cm)		Germination	Shoot length(cm)	Root length(cm)
wheat		0	9.33333	8.63333	9.66667		4.66667	9.33333	9.27667		8.66667	8.5	9
		1	8.16667	5.91333	7.77667		4.05667	7.82	6.78667		7.16667	6.26667	5.33333
	vegetative	3	6.83333	4.12333	3.54333		2.72	4.66667	3.74667		5.16667	4.33333	4.83333
		5	5.94667	2.33333	3.34333		1.27667	2.71333	2.66667		1.66667	1.66667	3.16667
		7	2.16667	1.83333	0.166667		0.666667	0.833333	0.443333		1.16667	1.2	0.833333
		9	0	0	0		0	0	0		0	0	0
		0	9.33333	8.63333	8.02333		4.66667	8.66667	8		8.33333	7.83333	8.33333
		1	6.89333	6.05667	8.02333		4.33333	5.83333	6.44333		7.66667	7.16667	8.16667
	Subtreanean	3	4.22	3.5	4.33333		3.55667	3.5	2.28		7.66667	5.66667	5.83333
		5	3.33333	2.64333	2.22333		2.33333	2.33333	1.91		6.33333	4.53333	4.16667
		7	3.11333	2.16667	1.16667		1.33333	0.666667	0.666667		3.33333	2.66667	2.33333
		9	1.33333	1.16667	0.666667		1	0.5	0.5		0	0	0
		Conc.	Germination	Shoot length(cm)	Root length(cm)		Germination	Shoot length(cm)	Root length(cm)		Germination	Shoot length(cm)	Root length(cm)
Faba been		0	8.66667	3.5	3		7.66667	3.83333	4.5		7	3.5	3.5
		1	7	2.33333	2.7		8	2.16667	3.83333		2.33333	1.83333	2.83333
	vegetative	3	5.83333	1	2.83333		7.05556	1.5	3.16667		1	1.46667	1.46667
		5	4.33333	1	4.85185		5.61111	0.722222	1.05556		0.333333	0.833333	0.666667
		7	2.66667	0.5	1.62963		2.72222	0.5	0.5		0	0	0
		9	1.33333	0	0.5		0	0	0		0	0	0
		0	8.33333	3.3	3.23333		7.33333	3.5	3.83333		7	3.5	3.5
		1	8	1.56667	3.3		7.33333	2.16667	4.5		5	2.83333	2.16667
	Subtreanean	3	6.33333	1.66667	1.23333		6.66667	1.5	3.5		2.33333	2	1.73333
		5	5	1.16667	0.766667		5.33333	1.16667	1.5		1.33333	1.33333	0.466667
		7	3	1	0.566667		3.66667	1	1		1.23333	1	0.333333
		9	2.66667	1	0.4		0	0	0		1	1	0.2
Fig 1
Chenopodium species allelochemical of water extracts qualitative and quantities determination by HPLC (DAD).
	N.	RT	COMPOUNDS	C.album	C. murale	C. ambrosoids
	1	21.2	Quercetin	0.929	1.23	1.78
	2	28.5	Kaempferol	1.85	1.55	1.77
	3	31.4	Coumaric acid	4.74	7.07	8.88
	4	35.2	Ferulic acid	5.71	5.71	4.82
	5	38	Apigenin	0.78	0.67	0.56
Table 3
Allelopathic effect of decayed residues of C.album,C. murale and C. ambrosioides on wheat and fababean germination
			Album				Murle				Ambrosoids
		Wheat		Faba bean		Wheat		Faba bean		Wheat		Faba bean
Control	Max	94.1013	0.2733	90.9991	0.2312	92.9351	0.3596	89.0401	0.3172	89.1317	0.3407	89.995	0.2762
	G rate	1.0112	0.0296	0.974	0.0253	1.0933	0.041	1.0517	0.0367	1.0242	0.0395	1.0134	0.0312
	T0.05	5.5544	0.0338	6.1149	0.029	5.7237	0.0469	6.2066	0.042	5.6288	0.0451	6.1333	0.0356
0.01	Max	94.1201	0.4141	91.1708	0.2792	95.1662	0.3158	92.1578	0.2613	92.14	0.3353	92.1886	0.2774
	G rate	1.0361	0.0456	1.0332	0.0316	1.1442	0.0363	1.0125	0.029	1.0314	0.0375	0.9426	0.0296
	T0.05	5.7126	0.0521	5.8512	0.0361	5.4025	0.0414	5.8122	0.0331	5.7893	0.0429	6.1144	0.0338
0.03	Max	83.057	0.1694	74.7316	0.3076	83.057	0.1694	70.7484	0.3201	79.0417	0.1608	68.7563	0.3343
	G rate	1.1503	0.0223	1.0782	0.043	1.1503	0.0223	1.1289	0.0482	1.0781	0.0216	1.1554	0.0524
	T0.05	5.4786	0.0254	6.1309	0.0491	5.4786	0.0254	6.1065	0.0552	5.4718	0.0247	6.0934	0.0599
0.05	Max	55.0698	0.1395	52.034	0.0975	58.0639	0.1067	52.034	0.0975	53.0639	0.1321	50.0527	0.0896
	G rate	0.8514	0.0244	0.7967	0.0171	0.8071	0.0173	0.7967	0.0171	0.8555	0.0241	0.821	0.0166
	T0.05	4.942	0.0279	5.9436	0.0196	4.9766	0.0197	5.9436	0.0196	4.9187	0.0275	5.9724	0.0189
Table (4)
Biochemical and elemental components of plant and soil affected by decayed of C. album, C. murale and C. ambrosioides residues
		C. album				C.murle				C.ambrosoids
		Protein%( gm/100 gm)	%anthocyanin (gm/100gm)	total chloophyll		Protein%( gm/100 gm)	%anthocyanin (gm/100gm)	total chloophyll		Protein%( gm/100 gm)	%anthocyanin (gm/100gm)	total chloophyll
wheat	0	7.58715	9.87133	46.6667		7.71302	9.46973	46		6.03283	9.35828	48
	1	7.83788	11.0783	45.6667		7.90852	11.3663	46.3333		6.21388	11.2759	48
	3	5.6475	6.44869	35		5.54696	5.25393	34		5.78934	4.33828	36
	5	3.31851	5.14148	31		2.95681	4.3413	31		2.80134	3.23388	30
Faba bean	0	10.5959	14.3783	38		10.3611	14.3783	37		9.59194	15.3823	34
	1	10.7302	17.5254	37		10.3868	14.819	37		10.7302	15.5174	34
	3	7.279	9.49382	28		6.80791	8.48581	31		6.275	7.48582	31
	5	4.42923	6.35532	26		4.2304	6.20572	27		3.44283	6.15753	28
		abscisic acid (ABA)	Indole acetic acid (IAA)	gibberellins (GA)		ABA	IAA	GA		ABA	IAA	GA
wheat	0	101.123	266.12	46.5555		102.653	283.108	52.4289		101.123	256.08	46.5555
	1	100.613	264.835	47.9711		100.541	286.04	55.2702		100.613	254.795	47.9711
	3	91.4644	231.061	46.676		99.4763	197.286	46.4049		91.4644	231.061	45.672
	5	40.8668	81.6051	43.2122		37.65	72.6635	42.2182		30.8268	61.5251	40.2002
	0	132.773	283.108	72.5089		139.315	287.164	77.4887		126.102	258.49	70.5109
Faba bean	1	140.701	286.04	75.3502		142.95	280.498	78.3923		132.869	261.964	74.1755
	3	109.516	197.286	46.4049		134.461	188.933	52.6698		104.014	146.865	48.4229
	5	37.65	52.5835	39.2062		34.5376	41.0837	38.7544		27.2907	50.0414	34.9593
Table 5
Elements anaysis
				album								C. murale								C. ambrosoids
		dry weight	Mn	Zn	Fe	Mg	Ca	Na ppm		dry weight	Mn	Zn	Fe	Mg	Ca	Na ppm		dry weight	Mn	Zn	Fe	Mg	Ca	Na ppm
	0	0.13332	0.546208	0.593072	2.08828	63.9696	0.0606	21.8938	0	0.14039	0.56964	0.58277	2.04222	62.8358	0.0606	19.7973		0.13534	0.39592	0.3636	2.12403	62.1489	0.06161	23.0088
wheat	1	0.13433	0.572064	0.612464	2.32199	67.917	0.07373	21.9376	1	0.14544	0.530856	0.35855	2.06242	59.923	0.05959	22.6963		0.13635	0.255328	0.192304	1.13625	62.4822	0.06868	23.5744
	3	0.12221	0.334512	0.47672	1.56853	23.2591	0.00303	7.07808	3	0.11918	0.461368	0.26664	2.01899	22.033	0.005454	6.4236		0.1111	0.378144	0.39592	1.0666	24.4497	0.06868	10.1202
	5	0.11716	0.063024	0.147056	1.46955	11.3547	0.00262	5.36512	5	0.11211	0.399152	0.18786	0.39188	11.3681	0.005959	5.5752		0.10504	0.148672	0.077568	0.73427	11.0131	0.004343	2.6866
	0	0.56156	1.11761	1.13725	2.11038	66.4307	0.0220437	23.114	0	0.57166	1.08122	1.69721	2.35041	58.4579	0.0442498	19.3629		0.57166	0.795892	0.730921	2.27723	63.0758	0.0220179	21.8412
fabbean	1	0.56762	0.645803	1.02808	2.09704	55.502	0.0147971	23.9904	1	0.57772	1.1086	1.21681	2.80996	56.5526	0.040881	24.1274		0.66862	0.900844	0.937978	2.59167	52.4822	0.0236914	24.8053
	3	0.49389	0.51106	0.728322	1.91709	26.3817	0.000822963	8.19671	3	0.48379	0.981712	1.3893	2.18913	26.1245	0.0357916	10.2107		0.44339	0.7878	0.824833	1.7775	27.5487	0.025437	13.734
	5	0.48076	0.257911	0.601792	1.62205	14.6321	0.00145557	7.14214	5	0.47066	0.0825535	0.106471	0.677787	7.67405	0.00475775	3.08611		0.43026	0.532354	0.27775	1.10338	11.5371	0.00276464	1.39198
Table 6,7 Biochemical and elemental components of soil affected by decayed residues of Chenopodium species.
	freq				album			Amurle				ambrosoids
		coc %	N	p	k		N	p	k		N	p	k
		0	0.0104235	10.4566	163.646		0.0102191	9.92481	153.771		0.0112766	11.0483	187.953
	Wheat	1	0.0113184	12.0888	201.379		0.0110965	11.8518	197.43		0.0137341	11.7333	195.456
		3	0.0135691	13.3512	386.741		0.01334	14.2603	381.075		0.0147472	13.5023	384.408
		5	0.0148817	16.1689	398.814		0.0153067	14.4114	383.481		0.016267	16.5023	407.147
		0	0.013328	11.3126	157.825		0.0130667	11.0908	148.064		0.012936	10.9799	153.084
	Fababean	1	0.0158664	14.4323	273.402		0.0155553	14.1493	268.042		0.0153997	14.0078	265.361
		3	0.0167933	17.0927	456.101		0.016184	17.4564	466.101		0.0160618	15.2745	456.101
		5	0.0182614	18.3029	471.928		0.0183447	17.212	471.928		0.017254	17.212	471.928
			pH	EC	total phenolic ug/kg		pH	EC	total phenolic ug/kg		pH	EC	total phenolic ug/kg
		0	8.03	0.882875	7.74133		8.03	0.882875	7.74133		8.03	0.882875	7.74133
	Wheat	1	8.04	0.882875	24.7205		8.04	0.886208	24.7205		8.04	0.882875	24.7205
		3	8.08417	1.07	41.73		8.08417	1.1	34.5621		8.13784	1.0807	42.1473
		5	8.095	1.17167	48.8867		8.12333	1.18167	50.4		8.18262	1.17942	54.722
		0	8.05417	0.894167	7.74133		8.0725	0.894167	7.74133		8.0725	0.906667	7.74133
	Fababean	1	8.07042	0.9	25.0367		8.08042	0.903333	25.45		8.07675	0.91	25.48
		3	8.09	1.132	35.1		8.1	1.13367	35.8967		8.1709	1.14332	44.5895
		5	8.09875	1.18413	49.1413		8.09875	1.18817	51.2147		8.17974	1.19597	54.6225
	Table 8 Volatile oil allelopathic effect of C.album,C. murale and C. ambrosioides on some weeds
	EC50		Convolvulaceae			Bromus rigidus Roth
		Shoot length	Root length	Germination	shoot	Root length	Germination
	album	3.478	3.762	4.023	3.381	3.742	3.81
		0.28	0.2599	0.3774	0.132	0.135	0.265
	Murle	3.379	3.772	4.023	3	3.2442	3.45
		0.476	0.599	0.3774	0.157	0.26	0.241
	ambrosoids	3.143	3.472	3.763	2.981	3.042	3.22
		0.21	0.251	0.3132	0.107	0.125	0.2165
Table 9. Essential oils composition of Chenopodium species analyzed by GC/MS
		Essential oils	C.album	C.murle	C.ambrosodies
	1	β-Myrcene	0	0	2.6622
	2	α-thujene	0	0	2.97772
	3	α-pinene	4.18118	8.38439	5.75823
	4	β-Phellandrene	3.83275	3.22477	0
	5	octanol	5.92334	4.83715	0.985999
	6	β-pinene	3.516	4.83715	5.34411
	7	Camphor	8.20399	5.4821	6.70479
	8	p-cymene	4.97308	3.54724	5.46243
	9	6-Methyl-5-hepten-2-one	4.56129	5.4821	4.41727
	10	Carvacrol	8.42572	10.6417	5.63991
	11	1,8-cineole	5.76497	3.22477	1.81424
	12	Cis-ocimene	0	0	6.13291
	13	γ-terpinene	0	0	4.81167
	14	Linalool	6.14507	7.41696	1.95228
	15	Pinane-2-ol	0	0	0.828239
	16	β-Caryophyllene	0	0	1.00572
	17	Citronellal	0.348432	0.999678	0.21692
	18	Borneol	0	0	1.1832
	19	Terpinen-4-ol	7.88723	7.09449	3.52988
	20	α-terpineol	3.516	0	3.7468
	21	Citronellol	2.4707	0.96743	0.3944
	22	Ascaridole	1.93221	1.93486	8.87399
	23	trans 4 carene	0.72854	4.1922	3.21436
	24	Linalyl acetate	0	0	0.828239
	25	Geranial	4.30789	2.90229	2.68192
	26	Germacrene D	0	0	1.73536
	27	Thymol	6.52518	4.83715	5.24551
	28	Ethyl cinnamate	2.24897	5.4821	0
	29	Acetyl eugenol	0.221729	4.83715	0
	30	Phytol	4.84637	3.54724	3.41156
	31	trans-Ascaridol glycol	0	0	3.21436
	32	-p-Mentha-2,8-dien-1-ol	0	0	0.591599
	33	2,3-Epoxy carvone	2.62908	2.90229	0
	34	1,2,3,4-Tetrahydroxy-p-menthane	2.66075	3.22477	1.85368
	35	Benzyl benzoate	4.14951	0	2.78052
	36	Heptacosane	0.411783	1.16092	0.591599
			100	100	100

## Sheet: correlation 
	Correlation Coefficient
	P Value
	Number of Samples
		Biomass	Protien	Anthoc	Chlorophyll	ABA	IAA		GA	PN%	PP	PK	PMn	PZn		Fe	Mg	Ca		Na	SN%	Sp		SK	pH	EC	Phenolic
	conc	-0.887	-0.909	-0.877	-0.965	-0.876	-0.921	conc	-0.739	-0.958	-0.95	-0.946	-0.695	-0.72	conc	-0.746	-0.959	-0.823		-0.933	0.917	0.96	conc	0.937	0.878	0.975	0.969
		0.000121	4.25e-05	0.000178	3.86e-07	0.000189	2.06e-05		0.00598	9.52e-07	2.18e-06	3.32e-06	0.0121	0.00825		0.00532	8.56e-07	0.00102		9.48e-06	2.65e-05	7.99e-07		7.28e-06	0.000175	7.45e-08	2.31e-07
		12	12	12	12	12	12		12	12	12	12	12	12		12	12	12		12	12	12		12	12	12	12
	Biomass		0.853	0.96	0.92	0.748	0.825	Biomass	0.873	0.921	0.935	0.948	0.601	0.569	Biomass	0.731	0.916	0.684		0.914	-0.888	-0.855	Biomass	-0.918	-0.94	-0.931	-0.853
			0.000427	7.73e-07	2.27e-05	0.00513	0.000966		0.00021	2.08e-05	7.99e-06	2.76e-06	0.0387	0.0537		0.00692	2.79e-05	0.0141		3.25e-05	0.000115	0.00039		2.57e-05	5.47e-06	1.11e-05	0.000422
			12	12	12	12	12		12	12	12	12	12	12		12	12	12		12	12	12		12	12	12	12
	Protien			0.843	0.86	0.913	0.961	Protien	0.857	0.882	0.962	0.901	0.798	0.826	Protien	0.795	0.881	0.789		0.838	-0.9	-0.873	Protien	-0.819	-0.812	-0.903	-0.824
				0.000578	0.000332	3.46e-05	6.59e-07		0.000364	0.00015	5.82e-07	6.36e-05	0.00186	0.000926		0.00198	0.000154	0.00228		0.00066	6.65e-05	0.000206		0.00111	0.00135	5.69e-05	0.000977
				12	12	12	12		12	12	12	12	12	12		12	12	12		12	12	12		12	12	12	12
	Anthoc				0.948	0.729	0.808	Anthoc	0.769	0.959	0.91	0.971	0.558	0.558	Anthoc	0.667	0.955	0.758		0.955	-0.823	-0.829	Anthoc	-0.929	-0.909	-0.954	-0.812
					2.78e-06	0.0072	0.00147		0.00344	8.54e-07	3.97e-05	1.44e-07	0.0596	0.0592		0.0177	1.4e-06	0.0043		1.32e-06	0.00101	0.000867		1.25e-05	4.2e-05	1.52e-06	0.00135
					12	12	12		12	12	12	12	12	12		12	12	12		12	12	12		12	12	12	12
	Chlorophyll					0.795	0.866	Chlorophyll	0.729	0.994	0.935	0.978	0.599	0.599	Chlorophyll	0.653	0.989	0.869		0.992	-0.85	-0.919	Chlorophyll	-0.969	-0.879	-0.993	-0.915
						0.00201	0.000267		0.00717	6.532e-11	8.26e-06	4.33e-08	0.0397	0.0397		0.0214	1.38e-09	0.000243		2.08e-10	0.000461	2.34e-05		2.15e-07	0.000167	9.703e-11	2.94e-05
						12	12		12	12	12	12	12	12		12	12	12		12	12	12		12	12	12	12
	ABA						0.971	ABA	0.76	0.795	0.902	0.82	0.7	0.716	ABA	0.748	0.778	0.705		0.748	-0.787	-0.829	ABA	-0.686	-0.772	-0.824	-0.79
							1.66e-07		0.00411	0.002	5.92e-05	0.00108	0.0112	0.00876		0.00519	0.00291	0.0104		0.00517	0.0024	0.000862		0.0138	0.00324	0.000973	0.00224
							12		12	12	12	12	12	12		12	12	12		12	12	12		12	12	12	12
	IAA							IAA	0.831	0.868	0.958	0.875	0.716	0.77	IAA	0.733	0.853	0.791		0.829	-0.839	-0.89	IAA	-0.776	-0.797	-0.896	-0.823
									0.000805	0.000254	9.66e-07	0.000193	0.00882	0.00342		0.0067	0.000422	0.00216		0.000851	0.000653	0.000105		0.00301	0.00191	7.95e-05	0.00101
									12	12	12	12	12	12		12	12	12		12	12	12		12	12	12	12
	GA							GA		0.741	0.897	0.793	0.661	0.562	GA	0.656	0.721	0.603		0.715	-0.778	-0.736	GA	-0.702	-0.739	-0.763	-0.66
										0.00579	7.59e-05	0.00211	0.0193	0.057		0.0204	0.00808	0.0378		0.00899	0.00286	0.00639		0.0109	0.006	0.00389	0.0194
										12	12	12	12	12		12	12	12		12	12	12		12	12	12	12
	PN%							PN%			0.942	0.989	0.621	0.611	PN%	0.679	0.995	0.864		0.988	-0.855	-0.898	PN%	-0.967	-0.866	-0.996	-0.897
											4.53e-06	1.44e-09	0.0312	0.0346		0.0151	2.989e-11	0.000286		2.04e-09	0.000388	7.42e-05		3.1e-07	0.000272	1.229e-11	7.54e-05
											12	12	12	12		12	12	12		12	12	12		12	12	12	12
	PP							PP				0.959	0.726	0.699	PP	0.742	0.932	0.804		0.911	-0.894	-0.916	PP	-0.893	-0.868	-0.958	-0.875
												8.17e-07	0.00752	0.0114		0.00577	9.98e-06	0.00161		3.85e-05	8.85e-05	2.78e-05		9.12e-05	0.000251	9.27e-07	0.000196
												12	12	12		12	12	12		12	12	12		12	12	12	12
	PK							PK					0.657	0.606	PK	0.721	0.983	0.821		0.971	-0.872	-0.886	PK	-0.953	-0.899	-0.985	-0.887
													0.0202	0.0367		0.0081	1e-08	0.00106		1.43e-07	0.000215	0.000127		1.66e-06	6.86e-05	5.28e-09	0.000118
													12	12		12	12	12		12	12	12		12	12	12	12
	PMn							PMn						0.796	PMn	0.608	0.646	0.556		0.584	-0.793	-0.755	PMn	-0.626	-0.593	-0.644	-0.671
														0.00194		0.0358	0.0234	0.0603		0.046	0.00209	0.00449		0.0296	0.0422	0.0238	0.0169
														12		12	12	12		12	12	12		12	12	12	12
	PZn							PZn							PZn	0.699	0.653	0.58		0.567	-0.806	-0.759	PZn	-0.601	-0.624	-0.663	-0.681
																0.0114	0.0214	0.0482		0.0547	0.00153	0.00424		0.0389	0.0302	0.0188	0.0147
																12	12	12		12	12	12		12	12	12	12
	Fe							Fe							Fe		0.692	0.455		0.622	-0.871	-0.622	Fe	-0.64	-0.785	-0.705	-0.753
																	0.0126	0.137		0.0308	0.000226	0.0309		0.025	0.00249	0.0104	0.0047
																	12	12		12	12	12		12	12	12	12
	Mg							Mg							Mg			0.862		0.983	-0.876	-0.908	Mg	-0.978	-0.876	-0.994	-0.911
																		0.000315		9.89e-09	0.000189	4.34e-05		3.88e-08	0.000185	8.844e-11	3.82e-05
																		12		12	12	12		12	12	12	12
	Ca							Ca							Ca					0.885	-0.653	-0.791	Ca	-0.811	-0.616	-0.855	-0.732
																				0.000133	0.0213	0.00219		0.00139	0.033	0.000387	0.0068
																				12	12	12		12	12	12	12
	Na							Na							Na						-0.826	-0.89	Na	-0.966	-0.867	-0.98	-0.882
																					0.000935	0.000107		3.61e-07	0.000264	2.35e-08	0.000149
																					12	12		12	12	12	12
	SN%							SN%							SN%							0.895	SN%	0.879	0.898	0.884	0.931
																						8.34e-05		0.000163	7.31e-05	0.000139	1.1e-05
																						12		12	12	12	12
	Sp							Sp							Sp								Sp	0.912	0.856	0.926	0.94
																								3.62e-05	0.00038	1.57e-05	5.66e-06
																								12	12	12	12
	SK							SK							SK								SK		0.874	0.966	0.928
																									0.000205	3.62e-07	1.34e-05
																									12	12	12
	pH							pH							pH								pH			0.886	0.886
																										0.000123	0.000123
																										12	12
	EC							EC							EC								EC				0.918
																											2.57e-05
																											12
	Phenolic							Phenolic							Phenolic								Phenolic
The pair(s) of variables with positive correlation coefficients and P values below 0.050 tend to increase together. For the pairs with negative correlation coefficients and P values below 0.050, one variable tends to decrease while the other increases. For pairs with P values greater than 0.050, there is no significant relationship between the two variables.
Spearman Rank Order Correlation	Monday, February 05, 2024, 05:27:58 AM
Data source: Data 1 in Notebook1
Cell Contents:	Biomass
Correlation Coefficient	-0.799
P Value	0.000664
Number of Samples	12
	Biomass	Protien	Anthoc	Chlorophyll	ABA	IAA		GA	PN%	PP	PK	PMn	PZn		Fe	Mg	Ca	Na		SN%	Sp		SK	pH	EC	Phenolic
conc	-0.799	-0.82	-0.734	-0.899	-0.977	-0.887	conc	-0.737	-0.78	-0.822	-0.777	-0.626	-0.713	conc	-0.777	-0.885	-0.618	-0.82		0.907	0.972	conc	0.928	0.943	0.94	0.986
	0.000664	2e-07	0.0054	2e-07	2e-07	2e-07		0.0054	0.00139	2e-07	0.00181	0.0263	0.00801		0.00181	2e-07	0.0308	2e-07		2e-07	2e-07		2e-07	2e-07	2e-07	2e-07
	12	12	12	12	12	12		12	12	12	12	12	12		12	12	12	12		12	12		12	12	12	12
Biomass		0.853	0.923	0.8	0.808	0.876	Biomass	0.933	0.786	0.953	0.909	0.51	0.448	Biomass	0.671	0.713	0.4	0.818		-0.804	-0.825	Biomass	-0.797	-0.856	-0.798	-0.83
		2e-07	2e-07	0.000664	9.01e-05	2e-07		2e-07	0.00139	2e-07	2e-07	0.0843	0.136		0.0154	0.00801	0.189	2e-07		0.00036	2e-07		0.000664	2e-07	0.000664	2e-07
		12	12	12	12	12		12	12	12	12	12	12		12	12	12	12		12	12		12	12	12	12
Protien			0.881	0.779	0.801	0.97	Protien	0.909	0.874	0.956	0.951	0.699	0.72	Protien	0.748	0.881	0.642	0.818		-0.832	-0.811	Protien	-0.748	-0.764	-0.841	-0.809
			2e-07	0.00181	0.00036	2e-07		2e-07	2e-07	2e-07	2e-07	0.0101	0.00707		0.00398	2e-07	0.0222	2e-07		2e-07	9.01e-05		0.00398	0.00279	2e-07	9.01e-05
			12	12	12	12		12	12	12	12	12	12		12	12	12	12		12	12		12	12	12	12
Anthoc				0.789	0.735	0.848	Anthoc	0.902	0.87	0.935	0.958	0.524	0.49	Anthoc	0.685	0.776	0.463	0.839		-0.727	-0.748	Anthoc	-0.72	-0.792	-0.798	-0.766
				0.001	0.0054	2e-07		2e-07	2e-07	2e-07	2e-07	0.0749	0.0998		0.0126	0.00181	0.123	2e-07		0.0062	0.00398		0.00707	0.001	0.000664	0.00228
				12	12	12		12	12	12	12	12	12		12	12	12	12		12	12		12	12	12	12
Chlorophyll					0.861	0.805	Chlorophyll	0.718	0.882	0.793	0.786	0.375	0.519	Chlorophyll	0.614	0.814	0.685	0.961		-0.712	-0.898	Chlorophyll	-0.842	-0.838	-0.902	-0.883
					2e-07	0.00036		0.00707	2e-07	0.001	0.00139	0.215	0.0795		0.0308	9.01e-05	0.0126	2e-07		0.00801	2e-07		2e-07	2e-07	2e-07	2e-07
					12	12		12	12	12	12	12	12		12	12	12	12		12	12		12	12	12	12
ABA						0.856	ABA	0.741	0.739	0.824	0.784	0.64	0.699	ABA	0.773	0.889	0.605	0.784		-0.903	-0.956	ABA	-0.942	-0.955	-0.937	-0.988
						2e-07		0.00466	0.00466	2e-07	0.00139	0.0242	0.0101		0.00181	2e-07	0.0333	0.00139		2e-07	2e-07		2e-07	2e-07	2e-07	2e-07
						12		12	12	12	12	12	12		12	12	12	12		12	12		12	12	12	12
IAA							IAA	0.893	0.808	0.947	0.9	0.697	0.725	IAA	0.767	0.851	0.54	0.788		-0.918	-0.886	IAA	-0.816	-0.842	-0.846	-0.878
								2e-07	9.01e-05	2e-07	2e-07	0.0101	0.0062		0.00228	2e-07	0.0663	0.001		2e-07	2e-07		2e-07	2e-07	2e-07	2e-07
								12	12	12	12	12	12		12	12	12	12		12	12		12	12	12	12
GA							GA		0.812	0.977	0.933	0.558	0.604	GA	0.642	0.751	0.44	0.772		-0.782	-0.775	GA	-0.677	-0.738	-0.786	-0.747
									9.01e-05	2e-07	2e-07	0.0547	0.0359		0.0222	0.00398	0.143	0.00228		0.00139	0.00181		0.0139	0.00466	0.00139	0.00398
									12	12	12	12	12		12	12	12	12		12	12		12	12	12	12
PN%							PN%			0.859	0.905	0.418	0.533	PN%	0.625	0.835	0.745	0.94		-0.625	-0.751	PN%	-0.674	-0.688	-0.877	-0.747
										2e-07	2e-07	0.165	0.0705		0.0285	2e-07	0.00466	2e-07		0.0285	0.00398		0.0154	0.0126	2e-07	0.00398
										12	12	12	12		12	12	12	12		12	12		12	12	12	12
PP							PP				0.97	0.627	0.616	PP	0.701	0.823	0.522	0.823		-0.844	-0.841	PP	-0.785	-0.815	-0.843	-0.831
											2e-07	0.0263	0.0308		0.0101	2e-07	0.0749	2e-07		2e-07	2e-07		0.00139	2e-07	2e-07	2e-07
											12	12	12		12	12	12	12		12	12		12	12	12	12
PK							PK					0.636	0.587	PK	0.734	0.832	0.593	0.853		-0.783	-0.762	PK	-0.741	-0.771	-0.827	-0.794
												0.0242	0.0416		0.0054	2e-07	0.0387	2e-07		0.00139	0.00279		0.00466	0.00228	2e-07	0.000664
												12	12		12	12	12	12		12	12		12	12	12	12
PMn							PMn						0.741	PMn	0.664	0.713	0.481	0.399		-0.762	-0.587	PMn	-0.678	-0.604	-0.515	-0.631
													0.00466		0.0169	0.00801	0.105	0.189		0.00279	0.0416		0.0139	0.0359	0.0795	0.0263
													12		12	12	12	12		12	12		12	12	12	12
PZn							PZn							PZn	0.713	0.832	0.544	0.497		-0.748	-0.699	PZn	-0.566	-0.625	-0.725	-0.688
															0.00801	2e-07	0.0623	0.0944		0.00398	0.0101		0.0512	0.0285	0.0062	0.0126
															12	12	12	12		12	12		12	12	12	12
Fe							Fe							Fe		0.734	0.382	0.608		-0.839	-0.664	Fe	-0.629	-0.814	-0.761	-0.816
																0.0054	0.206	0.0333		2e-07	0.0169		0.0263	9.01e-05	0.00279	2e-07
																12	12	12		12	12		12	12	12	12
Mg							Mg							Mg			0.786	0.811		-0.783	-0.874	Mg	-0.825	-0.821	-0.935	-0.865
																	0.00139	9.01e-05		0.00139	2e-07		2e-07	2e-07	2e-07	2e-07
																	12	12		12	12		12	12	12	12
Ca							Ca							Ca				0.754		-0.372	-0.579	Ca	-0.589	-0.435	-0.688	-0.548
																		0.00336		0.224	0.0446		0.0416	0.15	0.0126	0.0623
																		12		12	12		12	12	12	12
Na							Na							Na						-0.636	-0.811	Na	-0.762	-0.757	-0.87	-0.801
																				0.0242	9.01e-05		0.00279	0.00336	2e-07	0.00036
																				12	12		12	12	12	12
SN%							SN%							SN%							0.881	SN%	0.853	0.906	0.798	0.929
																					2e-07		2e-07	2e-07	0.000664	2e-07
																					12		12	12	12	12
Sp							Sp							Sp								Sp	0.937	0.931	0.921	0.958
																							2e-07	2e-07	2e-07	2e-07
																							12	12	12	12
SK							SK							SK								SK		0.92	0.827	0.936
																								2e-07	2e-07	2e-07
																								12	12	12
pH							pH							pH								pH			0.892	0.977
																									2e-07	2e-07
																									12	12
EC							EC							EC								EC				0.927
																										2e-07
																										12
Phenolic							Phenolic							Phenolic								Phenolic
The pair(s) of variables with positive correlation coefficients and P values below 0.050 tend to increase together. For the pairs with negative correlation coefficients and P values below 0.050, one variable tends to decrease while the other increases. For pairs with P values greater than 0.050, there is no significant relationship between the two variables.
